# Supplementary material for: AI-driven discovery of synergistic drug combinations against pancreatic cancer
Source: Nat Commun. 2025 Apr 29;16:4020. doi: 10.1038/s41467-025-56818-6 (PMC12041571; doi:10.1038/s41467-025-56818-6)
Supplement: Supplementary file 4 — Source Data [file 41467_2025_56818_MOESM4_ESM.xlsx]

## Sheet: Fig_2A
Figure 2A
Log AC50 (M)
-7.27442
-7.1816
-8.33161
-7.43161
-7.43161
-8.38164
-7.73161
-6.03161
-7.1816
-5.88161
-6.23161
-7.4816
-5.93161
-6.83161
-5.48161
-5.83161
-8.73166
-6.08161
-5.93161
-6.13161
-6.23161
-6.53161
-6.98161
-5.98161
-7.4816
-6.23161
-7.28161
-7.03161
-7.53161
-6.6816
-5.58161
-6.93161

## Sheet: Fig_2B
Figure 2B
Gamma, replicate 1	Gamma, replicate 2
0.96094	0.99971
0.92114	1.01895
0.50254	0.70864
0.90574	0.90664
0.81035	0.93096
0.95342	1.11123
1.10796	1.02656
0.9376	0.96987
1.01929	1.07754
0.9419	1.01782
0.65537	0.64014
0.36641	0.35996
0.69756	0.81177
0.70186	0.76714
0.88193	0.85518
0.81343	0.88662
0.98452	0.97988
0.9898	0.96812
0.86138	0.875
1.10142	1.07878
1.05818	1.07105
1.06521	1.07009
1.02749	0.96318
1.08189	0.90566
0.90361	0.91685
0.72964	0.82891
0.85195	0.88828
0.77876	0.87573
1.04854	0.97568
0.89124	0.89729
0.77402	0.83945
0.83999	0.79646
0.88579	0.74316
0.93091	0.83784
0.87295	0.8866
0.87388	0.95269
0.78516	0.7771
0.77422	0.87849
0.78779	0.83438
0.81641	0.86475
0.97852	0.99124
1.11201	1.096
0.97139	1.08445
0.91628	1.0207
1.20137	1.18506
0.88438	0.721
0.71001	0.63774
0.93496	0.87144
0.96553	0.94651
1.00981	0.88247
1.05547	1.00193
0.91033	0.88706
0.95645	0.92398
0.78389	0.76035
1.07031	1.12476
0.88403	0.95679
0.87065	0.93154
1.01514	1.02019
0.8583	0.91934
0.96965	1.08682
0.92607	1.06523
0.77051	0.86606
0.7856	0.87065
0.85901	0.92761
0.83477	0.88594
0.92114	0.92412
0.87671	0.94702
0.88037	0.92119
1.03301	1.01455
0.40176	0.30811
0.36602	0.39434
0.99485	1.00588
0.49512	0.55684
0.85064	0.87493
0.95215	0.89805
0.8543	0.97398
0.86372	0.96255
0.86406	0.89797
0.87451	1.00584
1.13574	1.13477
0.9384	0.93027
1.20801	1.03843
1.01428	0.99773
1.09497	1.1771
0.85098	0.91953
0.90781	0.91387
0.63652	0.82803
0.95757	0.75684
0.87151	0.88623
1.09111	1.07158
0.84136	0.88289
0.71123	0.83355
0.91646	1.09912
0.74443	0.74736
0.67969	0.63023
0.83652	0.87783
0.81865	0.94216
0.63604	0.70606
0.65664	0.49336
0.73125	0.80508
0.7585	0.91777
0.9041	0.90303
0.96382	1.01523
0.81177	0.81177
0.96621	0.91885
0.8644	0.88159
1.18145	1.09702
0.97661	1.04263
0.83267	0.86626
0.99922	0.78125
0.80908	0.72129
0.91836	1.03379
0.86856	1.07148
1.02559	1.17383
1.14834	1.17095
1.1187	1.16768
1.03843	1.19805
1.06709	1.13579
1.01758	1.03154
1.23213	1.30371
1.08315	1.19863
0.79004	1.1376
1.02329	1.0168
1.17129	1.28574
1.00054	1.07144
1.00425	1.07056
1.10645	1.31455
1.08672	1.19736
1.03272	1.20332
1.10469	1.19922
1.05962	1.0856
0.99736	1.08857
1.05781	1.36602
1.01987	1.0918
1.07422	1.41367
0.94548	0.90894
1.16104	1.33613
1.00498	1.00068
1.04863	1.08496
0.89238	0.9544
1.04243	1.00127
1.04766	1.07935
1.04199	0.96343
0.93345	0.95796
0.9	0.9356
1.00347	0.80425
0.8604	0.95791
0.94844	0.96209
0.90696	0.93389
0.80396	0.9353
0.97437	1.00521
0.8376	0.985
1.1043	0.96865
1.01746	1.0376
1.16787	1.08569
1.05459	1.02109
0.89971	0.8968
1.08174	1.08047
0.9186	0.93218
0.92773	1.01914
0.88652	1.0085
0.96694	0.96565
0.90059	0.96895
0.86494	0.91865
0.95706	0.93401
0.79326	0.79658
0.95225	0.85151
1.06016	1.08569
0.88106	0.83379
0.88223	0.91455
0.98247	0.85957
0.95205	0.83816
0.88215	0.93193
0.88984	0.87051
0.89009	0.95449
0.9439	0.83076
0.79399	0.90352
0.90278	0.98357
0.93518	0.98872
1.05713	1.10083
0.85383	0.85342
0.85156	0.83867
0.89736	0.89009
0.9167	0.99731
0.88442	0.96748
0.64204	0.57617
0.93992	0.98147
0.85781	0.81694
0.97671	1.00029
0.90645	0.99133
0.8918	0.68369
0.12637	0.08887
0.76436	0.71411
0.37031	0.22734
0.79092	0.73418
0.74893	0.6709
0.80737	0.89365
0.83442	0.89177
0.94365	0.90979
0.87773	0.97166
1.13809	1.11172
0.6624	0.78628
0.32559	0.40889
0.73779	0.92017
0.70156	0.49766
0.44697	0.73052
0.78906	0.65195
0.53682	0.62803
0.03516	0.04766
0.67871	0.64531
0.52783	0.46826
0.69473	0.58301
0.82695	0.87607
0.74727	0.72979
0.67168	0.55332
0.85313	0.82363
0.85186	0.67612
0.45215	0.67539
0.56191	0.54199
0.66973	0.61318
0.82891	0.87861
0.52251	0.84854
0.52373	0.53857
0.99888	0.97573
0.9479	0.96091
0.61694	0.83149
1.01631	0.93611
1.22588	1.30273
0.82266	0.74912
0.80576	0.9144
0.73369	0.83071
0.73291	0.74336
0.75728	0.86426
0.81924	0.96065
0.93364	1.01807
0.87759	0.86074
1.03877	0.86274
0.87515	0.87266
0.81333	0.79356
1.15425	0.94932
0.9271	0.97402
0.85371	0.86992
0.93691	0.89648
0.89648	0.96228
1.05474	0.96143
0.87925	0.94883
0.80645	0.8604
0.80625	0.87046
0.60762	0.69106
0.98352	0.96836
0.94414	0.98755
0.9656	0.97446
0.96357	0.88311
0.93901	0.92476
0.9708	0.87998
1.05923	0.99683
0.8606	0.76846
0.95845	0.93623
0.98684	1.05364
0.8957	0.94463
0.88003	0.83926
0.92529	1.09048
0.90166	1.01594
0.87275	1.0146
1.31309	0.81328
0.91392	0.94531
0.37539	0.43652
1.41982	0.85273
0.80523	0.75772
0.877	0.8895
0.81387	0.90772
0.95027	1.03428
0.93926	1.0542
0.92988	1.07012
0.91987	1.0082
1.02505	1.04385
1.00728	0.92109
1.0054	0.94356
0.89063	0.8627
1.11802	1.14478
0.9747	1.04512
1.06182	1.04185
1.07188	1.28594
1.04104	0.99092
1.02141	1.07481
0.91816	1.02061
0.98505	0.84224
0.73481	0.93833
0.91148	0.88565
0.99644	1.02852
0.9127	0.90474
0.88691	0.84912
0.84468	0.92888
0.93438	0.9564
0.90606	0.96978
0.95696	1.12441
0.99375	1.01523
1.03848	1.11606
0.947	1.03965
0.97813	1.01787
0.80776	0.69834
0.85039	0.95527
0.91721	1.07437
1.00808	1.01719
0.92395	1.15801
1.01311	1.09873
0.83945	0.95581
1.01426	1.16885
1.0196	1.08037
0.88066	1.02988
1.02859	1.0916
0.99775	1.07412
0.74048	0.7478
0.94595	0.96504
1.10547	1.11494
0.83555	0.99058
0.94668	1.02036
1.12734	1.07019
1.0564	1.10479
1.06797	1.13648
1.00166	1.11631
1.04297	1.07129
1.02427	1.08179
1.05713	1.16494
0.92366	0.94937
1.00215	1.05215
1.12461	1.1439
0.94731	0.99082
1.00273	1.10967
0.977	0.99772
1.04414	1.31152
0.77725	0.80742
1.07329	1.06191
1.00073	0.99199
0.60576	0.88179
0.77852	0.87168
0.87949	0.79243
0.80815	0.80156
0.73516	0.88772
0.82476	0.871
0.71231	0.70264
0.23066	0.3793
0.88735	0.96846
0.5917	0.63984
0.97024	1.00132
1.00083	1.05945
0.8002	1.0543
1.01614	1.06182
0.79131	0.78115
0.75127	0.80151
0.77886	0.77036
0.81563	0.75303
0.87036	0.89595
0.99072	0.88799
0.86372	1.03174
0.98633	0.92109
0.90117	0.98555
1.08931	1.06904
0.97998	0.97476
0.95786	0.95896
0.80772	0.89563
0.8415	0.91357
0.87163	0.96152
0.98291	0.97524
0.94507	1.00615
0.94915	0.96307
0.94934	0.925
0.9365	0.98635
1.01207	1.01438
0.9519	0.94246
0.99959	0.98391
0.70381	0.86494
0.92283	0.91875
0.94802	1.00327
0.94729	0.94736
0.95559	0.95864
0.96553	0.96851
1.23545	1.29775
0.74292	0.84336
0.91284	0.94526
1.03452	1.14341
1.07383	1.12295
0.82734	1.08594
0.86133	0.89873
0.8124	0.93193
0.74722	0.70254
0.97754	0.8627
0.62832	0.70156
0.76055	0.78516
1.15244	1.13008
1.1665	1.22466
0.86106	0.88408
1.00601	1.11899
1.23706	1.25537
0.92481	0.98267
0.96025	1.09048
0.68477	0.69849
1.47578	1.12988
0.97256	0.9946
1.04338	0.94353
1.47031	1.11963
1.01716	1.00634
0.92781	0.95298
0.93245	0.93821
1	0.97432
1.01338	0.97922
1.01597	1.00912
0.97614	1.01809
1.01558	0.9967
0.94841	1.00339
1.14932	0.93088
1.01486	1.01082
1.02344	0.88652
0.9773	0.99975
0.9734	1.01558
0.78428	0.92412
0.9551	0.97971
0.98422	1.00054
1.02743	0.97358
1.02856	1.01665
0.96409	0.96489
0.95337	0.96821
0.99959	0.96528
0.99805	1.04919
1.01594	0.99502
0.98657	0.9384
1.00344	0.97467
1.06631	1.15293
0.80562	0.9375
1.35859	1.34131
0.85002	0.85996
1.09692	1.01152
0.86025	0.86934
0.88613	0.85576
0.83699	0.77803
0.70288	0.69717
0.80859	0.82944
0.86523	1.00679
0.87959	0.92053
0.96221	0.98975
0.95479	1.10244
0.76992	1.08359
1.0958	1.11699
1.23018	1.35342
0.81821	0.78565
0.6749	0.67432
0.88987	0.88296
0.96106	0.94482
0.87471	0.9207
0.93967	0.90586
0.94439	0.8666
0.98921	1.01758
0.97993	0.96592
0.99854	1.00391
0.91152	0.97349
0.96707	1.0394
0.94336	0.86526
0.97065	0.95098
1.00806	1.00132
0.96328	1.0416
0.71504	0.73994
0.90156	0.90215
1.09399	1.24634
0.8877	0.94453
0.87268	0.98047
0.99365	0.89863
0.89976	1.04023
1.14294	1.0252
1.01187	0.92256
0.75601	0.80689
0.775	0.76948
0.91006	0.99116
1.18066	1.22676
0.95967	1.04561
1.00613	1.03535
1.21836	1.22529
1.09126	1.18794
1.02429	0.98447
0.9918	1.02617
0.86699	0.73467
0.94426	0.97085
0.94716	0.97422
0.92241	0.94395
0.97346	0.95252
0.90737	0.94849
0.99202	0.91133
0.87559	0.88833
1.06531	0.98994
0.83643	0.96886
1.01782	0.97098
0.9667	1.01823
0.97598	1.00352
0.96631	0.9897
0.97432	0.95681
0.97017	0.9849
0.93569	1.31465

## Sheet: Fig_3A
Figure 3A
Observed Gamma	Predited Gamma
0.995335	0.911013
1.13525	0.990432
0.81177	0.886511
1.21192	1.20547
1.12678	0.897064
0.56377	0.645541
1.03445	0.969677
1.11103	1.11096
0.78433	0.890902
1.2666	1.19472
0.79314	0.858357
0.92905	0.968637
1.08896	0.923619
1.09839	0.855124
0.95664	0.777968
0.88003	0.88332
0.872165	0.88886
0.72488	0.904999
0.92012	0.918042
0.66494	0.961575
0.772855	0.897434
1.14126	0.999252
1.19558	1.09458
0.87257	0.860915
1.0625	0.815251
1.24622	0.959263
0.95374	0.935474
1.02537	0.989079
0.69163	0.921559
0.96079	1.0273
0.886415	0.997493
0.998	1.00436
0.75305	0.900067
0.90283	1.01072
0.99579	1.00869
1.01263	1.06371
1.04098	1.07222
1.05592	1.03914
0.89763	0.942283
1.09156	1.07587
1.04998	1.01443
0.95527	0.991365
1.0601	1.12644
1.03594	1.0177
0.74414	0.973206
0.955495	1.01431
1.11021	1.16365
0.913065	0.993398
0.98352	1.0478
1.09876	1.05519
1.08059	1.08559
1.10223	1.05673
1.05899	1.12074
1.05713	1.05029
1.05303	0.988173
1.11103	1.19731
0.936515	0.999423
1.02715	1.0558
1.13426	1.2298
0.969065	0.992418
1.0562	1.09188
0.98736	1.0136
1.04842	0.976062
0.818225	0.834323
1.19321	0.959619
0.901095	0.95762
0.90078	0.908921
0.77239	0.89841
1.02456	1.11636
0.945705	0.965711
0.93477	1.0638
0.891795	0.91627
0.945535	0.906732
0.79492	0.906286
0.90188	0.945968
0.90704	0.932363
0.9885	0.856948
0.720505	0.717785
0.738135	0.911199
0.91404	0.926352
0.943675	0.939412
0.969385	0.962349
0.88678	0.937319
0.95527	1.05886
0.81144	0.858071
0.851675	0.89152
0.94718	0.923769
0.95664	0.90144
0.997115	1.01474
0.700025	0.893484
0.942505	0.948566
0.926575	0.952869
0.93318	0.953863
1.03232	0.913449
0.860355	0.91944
0.91084	1.03666
0.732275	0.841918
0.857205	0.880046
0.87887	0.925693
1.08135	0.950394
0.862125	0.90722
0.77239	0.882534
1.00779	0.930946
0.745895	0.792211
0.65496	0.655077
0.857175	0.917712
0.880405	0.772904
0.67105	0.854455
0.575	0.827783
0.768165	0.945405
0.838135	0.918245
0.903565	0.932814
0.989525	0.928836
0.81177	0.911954
0.94253	0.933836
0.872995	0.901626
1.13923	0.926878
1.00962	0.980839
0.849465	0.935523
1.14319	1.10071
0.859645	0.963088
1.05592	1.0359
0.8251	0.833092
0.93533	0.99493
0.868555	0.832117
0.862785	0.824017
0.67105	0.830594
1.03599	1.01795
0.920425	0.941134
0.88733	0.897236
0.739235	0.642065
0.63887	0.546365
0.95056	0.995128
0.861815	0.816192
0.916695	0.808421
0.92938	0.91446
1.00808	0.891136
0.91404	0.894325
0.833425	0.880891
0.838355	0.698798
0.64934	0.785024
0.97594	0.9064
0.965845	0.908573
0.97003	0.919263
0.92334	0.867409
0.931885	0.914084
0.92539	0.869817
0.88325	0.917482
0.913065	0.97647
0.98578	0.813892
0.66494	0.955269
0.988525	1.02274
1.02862	0.911891
0.78145	0.988963
1.02763	0.873582
0.754665	0.940193
0.814475	0.876024
0.80269	0.934054
1.01767	0.974352
1.00036	0.931385
0.857175	0.944903
1.02005	1.0684
0.909155	0.976737
0.945535	0.898972
0.880175	0.930663
0.787745	0.798118
0.66201	0.667754
0.987305	1.02524
0.954405	0.948946
0.724215	0.877988
0.97621	0.974697
0.81077	0.839253
0.833425	0.920278
1.13627	0.946335
0.913645	0.980451
0.94539	0.958856
0.955495	1.02382
0.927905	0.898824
0.877535	0.954574
0.99175	0.959428
0.72488	0.974269
1.01284	0.984948
0.90006	0.942953
1.00324	0.942579
1.08407	0.968719
0.951675	0.951236
1.06726	0.89234
0.92263	0.963513
1.08135	0.8961
1.11824	1.11279
1.06679	1.0384
0.92339	0.859892
1.02185	0.937044
1.0635	0.998006
1.00271	0.940881
0.945705	0.943161
0.9178	0.909961
0.90386	0.856949
0.909155	0.908506
0.955265	0.880139
0.920425	0.906004
0.86963	0.869157
0.98979	0.978099
0.9113	0.961342
1.03648	0.950848
1.02753	0.889354
1.12678	0.964222
1.03784	1.00334
0.898255	0.957637
1.0811	1.03608
0.92539	0.895629
0.59961	0.652801
1.00788	1.00463
1.09156	1.02249
0.83596	0.912243
0.9963	1.00104
0.870945	0.913931
0.779275	0.848109
0.84058	0.873007
0.77212	0.895976
1.00601	0.760266
1.13923	0.820808
0.92721	1.03731
0.898255	0.946825
0.893725	0.892022
0.924695	0.649629
0.85376	0.573527
1.05178	0.671965
0.92539	0.843848
0.876665	0.924868
0.993325	0.931669
0.969065	1.02156
0.94773	0.886703
0.95611	0.90122
0.96702	0.91037
0.95374	0.878212
1.00548	1.00226
0.897705	0.914164
1.0034	1.0205
0.972925	0.9635
1.00123	0.88719
0.942505	0.901209
1.00324	0.828257
0.90431	0.83513
0.960815	0.924772
1.00469	0.945705
1.1396	0.927924
0.977535	0.921927
0.936515	0.996406
1.30283	0.80061
0.98358	0.989401
0.993455	0.909408
1.29497	0.803916
1.01175	0.94986
0.940395	0.879536
0.93533	0.908903
0.98716	1.00358
0.9963	0.987223
1.01255	0.962185
0.997115	0.96253
1.00614	0.944968
0.9759	0.759703
1.0401	0.545272
1.01284	0.894871
0.95498	0.825648
0.988525	0.905251
0.99449	0.965426
0.8542	0.891278
0.967405	0.955808
0.99238	0.973168
1.0005	0.96127
1.0226	0.977062
0.96449	0.943446
0.96079	0.979522
0.982435	0.949788
1.02362	0.972807
1.00548	0.913045
0.962485	0.985556
0.989055	0.926208
0.827245	0.917394
0.885255	0.908613
0.849465	0.906855
1.00283	1.08961
0.92539	0.968673
0.53115	0.678755
1.00991	0.935917
0.98736	1.01815
0.94336	0.938623
0.69163	0.932792
0.989055	1.1027
0.905495	0.870893
1.00438	1.05139
1.00899	0.886439
0.80083	0.934557
0.957555	0.941581
0.96069	0.938763
0.93318	0.946902
0.96299	0.913323
0.92793	0.886012
0.951675	0.874977
0.88196	0.854206
1.02763	0.892783
0.902645	0.855764
0.9944	0.935308
0.992465	0.938019
0.98975	0.961736
0.978005	0.863553
0.965565	0.921832
0.977535	0.954858
1.12517	0.936789
0.980325	0.991603
1.01211	0.977606
0.98488	1.01016
1.09753	1.03746
0.99565	1.0674
0.91084	1.05973
0.765185	1.02866
1.06679	1.08402
0.973435	1.0553
0.93477	1.00045
1.07292	1.09081
0.957005	1.04778
1.12491	0.799731
0.987305	1.00219
1.26431	1.09128
0.95056	0.990967
1.02803	1.03206
1.05184	1.06321
1.17891	1.0671
1.01248	1.0888
0.75305	0.983861
1.17783	1.06346
1.07917	1.03804
0.93717	1.03025
1.2666	1.1166
0.98358	0.968229
1.10962	1.0416
1.34995	1.12137
1.0034	0.965707
1.00244	1.08265
1.00438	1.0024
0.970045	0.933354
1.01211	1.02767
0.894265	0.953311
0.806735	0.903261
0.818225	0.888592
0.814475	0.918865
0.884375	0.855812
0.879775	0.950807
0.913285	0.934161
0.78113	0.941001
0.826355	0.938523
0.811085	0.937012
0.84058	0.938545
1.104	0.927706
0.818285	0.900003
0.732275	0.872183
0.976075	1.07772
0.92339	0.943444
0.857425	0.919213
0.92595	0.736873
0.72434	0.639035
0.78589	0.806287
0.861815	0.8665
0.81453	0.940465
0.90283	1.01902
0.792335	0.830266
0.79314	0.951614
0.993455	1.00125
0.85499	0.934901
0.72749	0.988881
1.00899	0.926805
0.91023	0.970792
1.12322	1.01426
0.872995	0.866358
1.24395	1.13911
0.641455	0.604171
0.97448	0.999868
1.13426	1.06093
0.939355	0.838448
1.02362	0.993986
1.34995	1.11846
0.85499	0.827346
1.05422	0.936441
0.864795	1.03832
0.870945	1.04032
0.80751	1.01898
0.700025	0.956238
0.819015	0.909298
0.93601	0.864666
0.90006	0.847358
0.97598	0.900332
1.02862	0.816942
0.926755	0.843386
1.1064	1.02998
1.2918	1.0452
0.80193	0.917243
0.67461	1.01127
0.886415	0.996099
0.95294	1.09494
0.897705	0.952502
0.922765	1.04724
0.905495	0.859556
0.97986	0.933738
1.02378	0.931288
1.00779	0.898342
1.26792	1.09353
0.9178	0.974908
1.07292	1.03112
0.857425	0.839792
0.89839	0.931657
0.92102	0.953107
0.895105	0.928947
0.90704	0.893971
0.880175	0.928307
0.92229	0.866823
0.88733	0.891772
0.848755	0.86515
0.943175	0.959429
0.96195	0.967245
1.07898	0.932277
0.853625	0.944919
0.845115	0.992094
0.893725	0.946289
0.94889	0.83446
0.582425	0.631861
1.06319	0.978417
1.0601	1.01832
0.84788	0.842124
0.88003	0.956142
1.00614	0.993871
0.819015	0.921453
0.94614	0.998867
0.96299	0.929718
0.86819	0.899195
0.913285	0.827584
0.94614	0.888622
0.913135	0.854388
0.838135	0.824951
1.11802	1.03016
0.9113	0.934923
0.96195	0.918342
0.709915	0.746834
0.6125	0.588942
0.869165	0.784199
0.965845	0.864475
0.99673	0.914807
1.01248	1.01028
0.90872	0.937027
0.868015	0.877234
0.88678	0.855884
0.94539	0.859573
0.93792	0.826558
1.04069	0.921768
1.00449	0.903315
1.07727	0.920929
0.993325	0.929143
1.10223	1.00137
0.78623	0.835402
0.975645	0.891952
1.19558	0.884393
0.99238	0.977554
1.2918	0.877249
1.20371	0.943107
0.992465	0.89926
0.870655	0.868761
0.99565	1.08699
0.818285	0.885716
0.828125	0.840798
0.89331	0.941402
0.860355	0.930458
0.92263	0.975442
0.911865	0.94155
0.90078	0.917597
1.02378	0.916152
0.354935	0.806591
0.38018	0.677065
1.00036	0.889034
0.52598	0.830546
0.862785	0.899415
0.9251	0.873828
0.91414	0.960142
0.913135	0.960645
0.881015	0.952761
0.940175	0.932826
1.13525	0.976705
0.934335	0.947927
1.12322	0.933391
1.00601	0.929273
1.13603	0.990169
0.885255	0.928438
1.15965	1.07342
0.920165	0.947139
1.04098	1.03964
0.743775	0.927716
0.940395	1.06133
0.97896	0.871819
0.879775	0.867772
0.95602	0.904264
0.91414	0.915328
0.768165	0.89638
1.14204	1.0871
0.98979	0.991474
0.943175	0.899921
0.76255	0.87213
0.73853	0.637868
0.975855	0.868884
0.97594	0.89567
0.992275	0.963352
1.17891	1.00454
1.01598	0.965398
1.04811	0.941257
0.969385	0.931414
0.913645	0.927821
0.83657	0.865988
0.898565	0.960924
1.04069	0.951222
1.08059	0.998624
1.03898	0.921586
0.979075	0.967918
0.92079	0.943714
1.14126	0.978447
0.967405	1.0951
1.1064	0.917106
0.960815	0.95971
0.95061	1.01821
0.9944	0.90281
1.06462	0.956478
0.78113	0.842189
1.0287	0.958288
0.881015	0.859545
0.903565	0.846792
1.07261	1.07397
1.03648	0.949396
1.07898	0.898822
0.85051	0.835815
0.83838	0.61966
0.950755	0.747993
0.97003	0.907331
1	0.934999
1.00449	0.918429
1.05713	0.990202
0.77639	0.833805
1.07917	1.00175
0.97737	0.959567
0.95841	0.913235
0.851675	0.906305
0.877535	0.890936
0.916575	0.866404
0.979075	0.95251
0.97561	0.940817
0.95611	0.94127
0.947325	0.921502
0.87257	0.951864
1.0226	0.986801
0.80193	0.84502
1.00264	0.98357
0.98975	0.948919
0.647755	0.920633
0.354935	0.926686
0.745895	0.888956
1.14089	1.07916
0.90386	0.972952
0.957005	1.01492
0.92595	0.853208
0.609105	0.930613
0.960695	0.972708
0.837375	0.948793
0.9885	0.911719
0.94889	0.929491
0.787745	0.929928
0.10762	0.819115
0.739235	0.915256
0.298825	0.866778
0.76255	0.978671
0.709915	0.944049
0.85051	0.932056
0.863095	0.945286
0.92672	0.976479
0.924695	0.93675
0.04141	0.681358
0.929615	0.966695
1.03594	0.998663
0.707475	0.89313
0.872165	0.948316
0.9759	1.02516
0.93601	0.899191
0.969995	0.978861
0.92793	0.958375
0.980325	1.0085
0.970045	0.889212
0.60559	0.90833
0.90619	0.961573
0.870655	0.909881
1.03232	0.881004
1.06726	0.967697
0.953735	0.958606
1.04842	0.91481
0.97986	0.928737
0.647755	0.851329
0.363185	0.707019
0.754665	0.946351
0.7345	0.888149
0.868555	0.927776
0.850025	0.966045
0.9822	0.860258
0.97896	0.958783
0.86819	0.976569
1.0901	0.937362
1.06462	0.964838
1.06765	0.929355
0.995335	0.947739
0.993775	0.958712
0.91023	0.939439
0.779275	0.960803
0.870115	1.01588
0.827245	0.963299
0.890235	1.02811
0.998	1.00293
1.30283	0.988977
0.9822	0.8456
0.884375	0.883913
0.9032	0.828525
0.88882	0.962476
0.9251	0.902323
0.575	0.931138
1.2105	1.0576
0.86963	1.00184
0.94751	0.9633
0.79492	0.963053
0.848755	0.941678
0.298825	0.793431
0.85151	0.544387
0.724215	0.919889
0.889945	0.816382
0.64934	0.915506
0.860795	0.948729
1.05184	1.00551
0.83657	0.952156
0.93792	0.948821
1.09876	0.990856
0.92725	0.90789
0.916575	0.977031
0.784375	0.963263
0.772855	1.01441
0.8542	1.06491
0.87156	0.959035
0.926755	0.975142
0.90431	0.92461
0.77224	0.982104
0.902645	0.926605
0.850025	0.925305
1.0374	1.18003
1.02803	1.0567
0.81453	0.824507
0.94734	0.951491
1.02024	1.07181
0.920165	0.966017
0.859645	0.927635
1.00788	1.02787
0.9588	0.927184
0.943675	0.920156
1.06319	0.939089
0.929615	0.739094
0.405955	0.61756
1.13627	0.964617
0.781475	0.792234
0.88325	0.880952
0.860795	0.817131
0.992275	0.981528
0.99673	1.04363
1	0.986809
0.964035	0.975489
1.03445	1.02618
0.964185	1.10059
0.97448	0.954926
0.876665	1.05354
1.1314	1.02686
1.00991	1.03944
0.98352	1.06421
1.03014	0.843677
0.99449	0.986948
0.953735	0.94287
0.806735	0.849956
0.96849	0.925785
0.92041	0.96021
0.911865	0.911187
0.862125	0.856022
1.10144	1.13088
1.00271	0.958091
0.973435	1.08315
0.94751	0.844266
0.966295	0.943374
0.891795	0.876216
0.895105	0.941454
0.837375	0.786216
0.588745	0.602905
0.954405	0.921435
0.7822	0.797049
1.00808	0.900349
0.9588	0.963084
1.04811	0.958263
0.868015	0.936432
1.04998	1.04165
0.804855	0.841778
0.95841	0.927777
1.01323	0.93748
1.09839	0.879755
1.01255	1.01003
0.80751	0.903124
1.00123	0.957248
0.916115	0.989312
0.96069	0.931009
0.7345	0.625419
0.673875	0.624237
0.52598	0.656198
0.880405	0.687824
1.22852	0.914864
0.955265	0.690969
0.92229	0.706273
0.10762	0.457481
0.498045	0.527198
1.26431	0.942915
0.78589	0.721231
0.86008	0.743783
0.7822	0.672291
0.738135	0.728792
0.81077	0.712506
0.889945	0.758828
0.975855	0.738928
0.869165	0.719135
0.950755	0.741118
0.873905	0.723421
0.803445	0.701714
1.05178	0.748258
0.838355	0.638729
0.781475	0.627413
1.11021	0.872793
0.61577	0.569236
0.92012	0.709887
0.95498	0.937226
0.97598	0.727922
0.967215	0.692355
0.88196	0.672397
1.0901	0.806784
1.15196	0.984632
1.05899	0.928623
1.17783	0.943537
0.792335	0.76024
1.0676	0.803989
0.99636	0.825648
0.743775	0.784948
0.8251	0.785475
0.83596	0.819205
0.804855	0.794251
0.81144	0.821405
0.84788	0.824529
0.707475	0.607144
0.30498	0.585528
0.927905	0.806924
0.61577	0.703068
0.98578	0.757792
1.03014	0.754576
0.92725	0.763484
1.03898	0.816085
0.78623	0.817849
0.77639	0.842229
0.77461	0.837241
0.78433	0.798845
0.883155	0.832756
0.939355	0.800021
0.94773	0.869555
0.95371	0.809926
0.94336	0.815733
1.0005	0.907404
0.890235	1.00559
0.765185	0.876147
0.976075	0.962408
0.97002	1.00958
1.09971	1.04603
1.15965	1.02198
1.14319	1.00999
1.11824	1.07051
1.10144	1.01774
1.02456	0.95882
1.26792	1.04971
1.14089	0.976393
0.96382	0.837473
1.02005	0.978984
1.22852	1.07122
1.03599	0.951879
1.0374	1.00178
1.2105	1.03847
1.14204	1.07694
1.11802	1.05674
1.15196	1.05687
1.07261	1.04454
1.04296	1.0154
1.21192	1.11468
1.05584	1.054
1.24395	1.1206
0.92721	0.992648
1.24859	1.02661
1.00283	0.996199
0.89763	0.874941
0.98716	0.967373
0.363185	0.884619
0.38018	0.845479
0.65496	0.859545
0.96382	1.14572
1.12491	1.12358
0.72434	0.865114
0.36724	0.903336
0.82898	0.925542
0.59961	0.95376
0.588745	0.921206
0.720505	0.892793
0.582425	0.929752
0.04141	0.748476
0.66201	0.912392
0.498045	0.751047
0.63887	0.851364
0.85151	0.866479
0.73853	0.930772
0.6125	0.945797
0.83838	0.934621
0.76399	0.922713
0.56377	0.941956
0.55195	0.924582
0.641455	0.960497
0.85376	0.935389
0.685525	0.997601
0.53115	0.894337
0.405955	0.941455
0.74414	1.06341
0.30498	0.847726
1.0401	1.13136
0.60559	0.965812
0.98488	1.04728
1.104	0.873645
1.02792	0.977484
0.96849	0.943187
1.19321	0.930393
0.80269	0.924943
0.673875	0.785967
0.9032	0.855354
0.95602	0.958888
0.94614	0.962081
1.0287	0.97401
0.898695	0.960006
0.940215	0.971358
0.77212	0.958205
0.828125	0.888757
0.857205	0.925439
0.97002	1.04812
1.02185	0.990462
0.89839	0.92966
0.609105	0.675029
0.36724	0.715937
0.916695	0.909756
0.94734	0.973022
0.99579	1.02001
1.0676	0.873024
0.92905	1.01657
1.29497	1.04848
1.05422	0.925557
0.901855	1.0409
0.80083	0.942496
0.993775	0.851324
0.811085	0.932521
0.940215	0.902772
1.02824	0.991404
0.934335	0.921064
0.94253	0.917347
1.05584	1.04222
1.03784	1.02487
0.966295	0.96245
0.90188	0.993514
0.845115	0.932033
0.92672	0.831541
0.55195	0.612672
0.97621	0.917219
0.803445	0.834406
0.931885	0.928957
0.964185	0.988776
0.898565	0.975144
1.07727	1.00489
1.02715	1.02208
0.883155	0.975182
0.97561	0.986777
0.957115	0.943765
1.24622	1.02761
0.982435	1.11825
1.10962	1.0403
0.87156	0.861989
0.95294	0.968117
1.00469	0.934411
1.22182	1.02439
0.965565	0.895152
1.06765	0.794901
0.826355	0.899564
0.898695	0.798446
0.940175	0.833545
0.989525	0.860839
1.04296	1.10501
1.02753	0.963885
0.853625	0.95369
0.863095	0.685388
0.76399	0.66939
0.873905	0.794069
0.92334	0.84218
0.964035	0.96813
1.05303	1.00642
0.77461	0.941822
0.93717	1.02933
0.961425	0.940016
1.01323	0.965294
0.94718	0.953168
0.99175	0.924809
0.784375	0.796836
0.92079	0.95376
0.975645	0.955186
0.947325	0.967786
0.957115	0.960572
0.96702	0.910386
1.0625	0.97188
0.96449	1.0151
0.67461	0.946326
1.02074	0.970123
0.978005	0.953318
0.90619	0.820752
0.894265	0.895589
1.02792	0.839609
1.09753	0.995322
0.92041	0.95158
0.901095	0.952287
1.01767	0.902149
0.88882	0.894107
1.02824	0.935292
0.89331	0.840368
0.87887	0.915955
1.09971	1.00099
1.0635	0.97433
0.92102	0.931585
0.960695	0.741532
0.82898	0.533784
0.86008	0.77351
0.92938	0.899479
1.02024	0.944655
1.01598	0.913002
0.90872	0.926336
1.01263	0.98523
0.99636	0.899508
0.97737	0.965785
0.961425	0.905302
1.08896	0.934741
1.01175	1.01543
0.864795	0.950805
0.972925	0.954417
1.17016	0.976396
0.957555	0.896351
0.870115	0.908348
1.13603	0.910135
1.00962	0.885207
1.24859	1.07309
1.0811	0.990521
0.685525	0.438223
1.1314	0.945792
1.0562	1.0216
0.95371	0.95794
1.02537	1.02546
0.962485	0.997673
0.922765	0.947522
1.00244	1.04129
0.72749	0.857944
0.901855	0.961163
1.17016	0.976499
0.916115	0.940267
0.926575	0.920779
0.94614	1.00382
0.969995	0.839725
1.08407	0.998561
0.967215	0.812114
0.78145	0.898902
0.77224	0.839811
0.95061	0.988149
1.20371	0.97352
1.00264	0.957981
1.02074	0.946988
1.22182	0.977891
1.1396	0.916321
1.12517	0.978245

## Sheet: Fig_3B
Figure 3B
False Positive Rate (mean_fpr)	True Positive Rate (mean_tpr)	TPR Lower Bound (tprs_lower)	TPR Upper Bound (tprs_upper)
0	0	0	0
0.010101	0.266535	0.033702	0.499369
0.020202	0.268846	0.035324	0.502367
0.030303	0.271156	0.036875	0.505436
0.040404	0.273466	0.038356	0.508576
0.050505	0.275776	0.039767	0.511786
0.060606	0.312568	0.083816	0.54132
0.070707	0.336839	0.1158	0.557878
0.080808	0.371116	0.155939	0.586293
0.090909	0.39257	0.170277	0.614863
0.10101	0.406124	0.177965	0.634284
0.111111	0.442235	0.226422	0.658048
0.121212	0.472151	0.268341	0.675962
0.131313	0.501304	0.309026	0.693581
0.141414	0.50853	0.315308	0.701752
0.151515	0.544032	0.359327	0.728737
0.161616	0.560895	0.374736	0.747053
0.171717	0.578169	0.395894	0.760444
0.181818	0.593349	0.418155	0.768542
0.191919	0.601215	0.424331	0.7781
0.20202	0.603715	0.426547	0.780883
0.212121	0.611542	0.429804	0.793281
0.222222	0.617986	0.436979	0.798993
0.232323	0.626637	0.449248	0.804026
0.242424	0.630715	0.455736	0.805695
0.252525	0.666275	0.50803	0.824519
0.262626	0.667739	0.509112	0.826366
0.272727	0.668967	0.509791	0.828142
0.282828	0.682072	0.514929	0.849215
0.292929	0.683311	0.515645	0.850976
0.30303	0.690769	0.526105	0.855432
0.313131	0.706573	0.543475	0.869671
0.323232	0.711639	0.549989	0.873289
0.333333	0.729688	0.56835	0.891025
0.343434	0.733763	0.574338	0.893189
0.353535	0.750763	0.588328	0.913197
0.363636	0.758669	0.597	0.920338
0.373737	0.760783	0.598458	0.923107
0.383838	0.77728	0.628741	0.92582
0.393939	0.778705	0.629649	0.927762
0.40404	0.803153	0.660696	0.945609
0.414141	0.816721	0.690105	0.943338
0.424242	0.832288	0.711643	0.952934
0.434343	0.835708	0.712876	0.958541
0.444444	0.840154	0.71648	0.963828
0.454545	0.846767	0.723297	0.970238
0.464646	0.848553	0.724485	0.97262
0.474747	0.854434	0.732134	0.976733
0.484848	0.85796	0.738626	0.977295
0.494949	0.858267	0.739261	0.977273
0.505051	0.877192	0.76728	0.987104
0.515152	0.877452	0.767739	0.987165
0.525253	0.877712	0.768189	0.987235
0.535354	0.877972	0.76863	0.987314
0.545455	0.879795	0.769968	0.989621
0.555556	0.881649	0.77426	0.989038
0.565657	0.882212	0.775127	0.989296
0.575758	0.882775	0.775974	0.989575
0.585859	0.886113	0.779757	0.992468
0.59596	0.891683	0.793206	0.99016
0.606061	0.892789	0.79458	0.990998
0.616162	0.893961	0.796069	0.991852
0.626263	0.900752	0.80685	0.994655
0.636364	0.906791	0.810731	1
0.646465	0.909532	0.81285	1
0.656566	0.91183	0.814308	1
0.666667	0.917191	0.822912	1
0.676768	0.918871	0.825478	1
0.686869	0.920485	0.827789	1
0.69697	0.932711	0.853466	1
0.707071	0.939757	0.866342	1
0.717172	0.94085	0.868314	1
0.727273	0.941944	0.870024	1
0.737374	0.945641	0.87356	1
0.747475	0.946735	0.874765	1
0.757576	0.955347	0.889839	1
0.767677	0.96481	0.904921	1
0.777778	0.970328	0.910674	1
0.787879	0.970328	0.910674	1
0.79798	0.970328	0.910674	1
0.808081	0.971816	0.912034	1
0.818182	0.976172	0.924791	1
0.828283	0.976508	0.925776	1
0.838384	0.978095	0.927886	1
0.848485	0.978432	0.928752	1
0.858586	0.978768	0.929553	1
0.868687	0.979105	0.930286	1
0.878788	0.980674	0.932117	1
0.888889	0.982095	0.935009	1
0.89899	0.982095	0.935009	1
0.909091	0.982095	0.935009	1
0.919192	0.982095	0.935009	1
0.929293	0.982095	0.935009	1
0.939394	0.982158	0.935137	1
0.949495	0.982495	0.935772	1
0.959596	0.982831	0.936334	1
0.969697	0.983168	0.936821	1
0.979798	0.983505	0.937232	1
0.989899	0.983841	0.937568	1
1	1	1	1

## Sheet: Fig_4A
Figure 4A
Compound 1	Compound 2	Average Probability
NCGC00249613-03	NCGC00263173-03	0.969204
NCGC00249613-03	NCGC00092372-01	0.947405
NCGC00249613-03	NCGC00346475-01	0.946447
NCGC00249613-03	NCGC00263280-01	0.935338
NCGC00249613-03	NCGC00015680-14	0.934531
NCGC00249613-03	NCGC00345085-01	0.929081
NCGC00249613-03	NCGC00163505-03	0.924301
NCGC00249613-03	NCGC00095899-04	0.916912
NCGC00249613-03	NCGC00263884-03	0.915416
NCGC00249613-03	NCGC00345539-02	0.902769
NCGC00249613-03	NCGC00263171-01	0.892335
NCGC00249613-03	NCGC00163553-02	0.89127
NCGC00249613-03	NCGC00347278-01	0.890413
NCGC00263117-02	NCGC00163431-03	0.888269
NCGC00249613-03	NCGC00025092-02	0.886499
NCGC00163431-03	NCGC00263280-01	0.886023
NCGC00249613-03	NCGC00015892-07	0.885914
NCGC00263117-02	NCGC00167328-02	0.885
NCGC00249613-03	NCGC00263095-01	0.883616
NCGC00249613-03	NCGC00025018-09	0.88035
NCGC00249613-03	NCGC00021146-06	0.875582
NCGC00263117-02	NCGC00024594-01	0.874014
NCGC00263280-01	NCGC00167328-02	0.873948
NCGC00249613-03	NCGC00262689-01	0.871769
NCGC00263117-02	NCGC00161679-01	0.871157
NCGC00263117-02	NCGC00345815-01	0.870473
NCGC00249613-03	NCGC00263194-01	0.869108
NCGC00249613-03	NCGC00263105-01	0.864197
NCGC00249613-03	NCGC00347934-01	0.862891
NCGC00167328-02	NCGC00181796-01	0.873602
NCGC00263173-03	NCGC00249613-03	0.969204
NCGC00092372-01	NCGC00249613-03	0.947405
NCGC00346475-01	NCGC00249613-03	0.946447
NCGC00263280-01	NCGC00249613-03	0.935338
NCGC00015680-14	NCGC00249613-03	0.934531
NCGC00345085-01	NCGC00249613-03	0.929081
NCGC00163505-03	NCGC00249613-03	0.924301
NCGC00095899-04	NCGC00249613-03	0.916912
NCGC00263884-03	NCGC00249613-03	0.915416
NCGC00345539-02	NCGC00249613-03	0.902769
NCGC00263171-01	NCGC00249613-03	0.892335
NCGC00163553-02	NCGC00249613-03	0.89127
NCGC00347278-01	NCGC00249613-03	0.890413
NCGC00163431-03	NCGC00263117-02	0.888269
NCGC00025092-02	NCGC00249613-03	0.886499
NCGC00263280-01	NCGC00163431-03	0.886023
NCGC00015892-07	NCGC00249613-03	0.885914
NCGC00167328-02	NCGC00263117-02	0.885
NCGC00263095-01	NCGC00249613-03	0.883616
NCGC00025018-09	NCGC00249613-03	0.88035
NCGC00021146-06	NCGC00249613-03	0.875582
NCGC00024594-01	NCGC00263117-02	0.874014
NCGC00167328-02	NCGC00263280-01	0.873948
NCGC00262689-01	NCGC00249613-03	0.871769
NCGC00161679-01	NCGC00263117-02	0.871157
NCGC00345815-01	NCGC00263117-02	0.870473
NCGC00263194-01	NCGC00249613-03	0.869108
NCGC00263105-01	NCGC00249613-03	0.864197
NCGC00347934-01	NCGC00249613-03	0.862891
NCGC00181796-01	NCGC00167328-02	0.873602

## Sheet: Fig_4B
Figure 4B
Compound 1	Compound 2	Confidence Score
NCGC00253438-01	NCGC00263136-03	0.89
NCGC00346469-01	NCGC00346969-01	0.86
NCGC00253438-01	NCGC00346487-01	0.84
NCGC00162453-10	NCGC00253438-01	0.84
NCGC00345825-01	NCGC00346469-01	0.83
NCGC00253438-01	NCGC00263153-05	0.8
NCGC00249611-03	NCGC00346969-01	0.8
NCGC00253438-01	NCGC00263617-05	0.78
NCGC00253438-01	NCGC00346486-01	0.7
NCGC00253438-01	NCGC00345539-02	0.69
NCGC00345823-01	NCGC00346469-01	0.71
NCGC00249611-03	NCGC00345823-01	0.7
NCGC00253438-01	NCGC00346459-01	0.85
NCGC00253438-01	NCGC00346493-01	0.85
NCGC00250381-02	NCGC00253438-01	0.84
NCGC00253438-01	NCGC00345461-02	0.82
NCGC00094717-05	NCGC00253438-01	0.81
NCGC00016447-02	NCGC00253438-01	0.82
NCGC00253438-01	NCGC00346600-01	0.81
NCGC00253438-01	NCGC00263166-01	0.83
NCGC00167496-02	NCGC00253438-01	0.56
NCGC00244256-02	NCGC00253438-01	0.81
NCGC00253438-01	NCGC00263213-01	0.82
NCGC00249613-03	NCGC00346469-01	0.97
NCGC00346469-01	NCGC00347952-01	0.96
NCGC00249613-03	NCGC00346487-01	0.96
NCGC00249611-03	NCGC00249613-03	0.96
NCGC00249613-03	NCGC00345815-01	0.96
NCGC00161679-01	NCGC00249613-03	0.96
NCGC00345815-01	NCGC00347952-01	0.96
NCGC00263136-03	NCGC00253438-01	0.89
NCGC00346969-01	NCGC00346469-01	0.86
NCGC00346487-01	NCGC00253438-01	0.84
NCGC00253438-01	NCGC00162453-10	0.84
NCGC00346469-01	NCGC00345825-01	0.83
NCGC00263153-05	NCGC00253438-01	0.8
NCGC00346969-01	NCGC00249611-03	0.8
NCGC00263617-05	NCGC00253438-01	0.78
NCGC00346486-01	NCGC00253438-01	0.7
NCGC00345539-02	NCGC00253438-01	0.69
NCGC00346469-01	NCGC00345823-01	0.71
NCGC00345823-01	NCGC00249611-03	0.7
NCGC00346459-01	NCGC00253438-01	0.85
NCGC00346493-01	NCGC00253438-01	0.85
NCGC00253438-01	NCGC00250381-02	0.84
NCGC00345461-02	NCGC00253438-01	0.82
NCGC00253438-01	NCGC00094717-05	0.81
NCGC00253438-01	NCGC00016447-02	0.82
NCGC00346600-01	NCGC00253438-01	0.81
NCGC00263166-01	NCGC00253438-01	0.83
NCGC00253438-01	NCGC00167496-02	0.56
NCGC00253438-01	NCGC00244256-02	0.81
NCGC00263213-01	NCGC00253438-01	0.82
NCGC00346469-01	NCGC00249613-03	0.97
NCGC00347952-01	NCGC00346469-01	0.96
NCGC00346487-01	NCGC00249613-03	0.96
NCGC00249613-03	NCGC00249611-03	0.96
NCGC00345815-01	NCGC00249613-03	0.96
NCGC00249613-03	NCGC00161679-01	0.96
NCGC00347952-01	NCGC00345815-01	0.96

## Sheet: Fig_4C
Figure 4C
Compound 1	Compound 2	Bespoke Synergy Score
NCGC00162453-10	NCGC00347952-01	2.46498
NCGC00161679-01	NCGC00347952-01	2.44334
NCGC00347952-01	NCGC00346827-01	2.41727
NCGC00162440-01	NCGC00347952-01	2.41691
NCGC00347952-01	NCGC00250412-01	2.41497
NCGC00347952-01	NCGC00250405-01	2.41143
NCGC00346469-01	NCGC00347952-01	2.40563
NCGC00162409-03	NCGC00347952-01	2.39733
NCGC00347952-01	NCGC00244256-02	2.3949
NCGC00347952-01	NCGC00346531-01	2.38549
NCGC00249613-03	NCGC00162453-10	2.34413
NCGC00249613-03	NCGC00161679-01	2.3257
NCGC00249613-03	NCGC00346827-01	2.28831
NCGC00249613-03	NCGC00162440-01	2.27664
NCGC00249613-03	NCGC00250412-01	2.27532
NCGC00161679-01	NCGC00345809-01	2.26672
NCGC00161679-01	NCGC00162453-10	2.25689
NCGC00242514-01	NCGC00161679-01	2.25087
NCGC00346469-01	NCGC00161679-01	2.19759
NCGC00161679-01	NCGC00346827-01	2.19614
NCGC00346469-01	NCGC00162453-10	2.1934
NCGC00162453-10	NCGC00345809-01	2.18035
NCGC00242514-01	NCGC00346469-01	2.1734
NCGC00346469-01	NCGC00345809-01	2.17221
NCGC00242514-01	NCGC00162453-10	2.1559
NCGC00345815-01	NCGC00345809-01	2.14381
NCGC00162453-10	NCGC00345815-01	2.13879
NCGC00242514-01	NCGC00345815-01	2.12694
NCGC00162453-10	NCGC00346484-01	2.12259
NCGC00162453-10	NCGC00250405-01	2.10508
NCGC00347952-01	NCGC00162453-10	2.46498
NCGC00347952-01	NCGC00161679-01	2.44334
NCGC00346827-01	NCGC00347952-01	2.41727
NCGC00347952-01	NCGC00162440-01	2.41691
NCGC00250412-01	NCGC00347952-01	2.41497
NCGC00250405-01	NCGC00347952-01	2.41143
NCGC00347952-01	NCGC00346469-01	2.40563
NCGC00347952-01	NCGC00162409-03	2.39733
NCGC00244256-02	NCGC00347952-01	2.3949
NCGC00346531-01	NCGC00347952-01	2.38549
NCGC00162453-10	NCGC00249613-03	2.34413
NCGC00161679-01	NCGC00249613-03	2.3257
NCGC00346827-01	NCGC00249613-03	2.28831
NCGC00162440-01	NCGC00249613-03	2.27664
NCGC00250412-01	NCGC00249613-03	2.27532
NCGC00345809-01	NCGC00161679-01	2.26672
NCGC00162453-10	NCGC00161679-01	2.25689
NCGC00161679-01	NCGC00242514-01	2.25087
NCGC00161679-01	NCGC00346469-01	2.19759
NCGC00346827-01	NCGC00161679-01	2.19614
NCGC00162453-10	NCGC00346469-01	2.1934
NCGC00345809-01	NCGC00162453-10	2.18035
NCGC00346469-01	NCGC00242514-01	2.1734
NCGC00345809-01	NCGC00346469-01	2.17221
NCGC00162453-10	NCGC00242514-01	2.1559
NCGC00345809-01	NCGC00345815-01	2.14381
NCGC00345815-01	NCGC00162453-10	2.13879
NCGC00345815-01	NCGC00242514-01	2.12694
NCGC00346484-01	NCGC00162453-10	2.12259
NCGC00250405-01	NCGC00162453-10	2.10508

## Sheet: Fig_5
Figure 5
Gamma
0.60559
0.90619
0.870655
0.647755
0.363185
0.754665
0.7345
0.868555
0.850025
0.86819
0.91023
0.779275
0.870115
0.827245
0.894265
0.806735
0.818225
0.814475
0.884375
0.879775
0.913285
0.78113
0.826355
0.811085
0.84058
0.80269
0.673875
0.9032
0.94614
0.898695
0.940215
0.77212
0.92041
0.901095
0.88882
0.818285
0.828125
0.89331
0.860355
0.92263
0.911865
0.90078
0.354935
0.38018
0.52598
0.862785
0.9251
0.91414
0.913135
0.881015
0.940175
0.934335
0.885255
0.91084
0.732275
0.857205
0.87887
0.862125
0.77239
0.745895
0.65496
0.857175
0.880405
0.67105
0.575
0.768165
0.838135
0.903565
0.81177
0.94253
0.872995
0.849465
0.890235
0.765185
0.92721
0.92339
0.945705
0.9178
0.90386
0.909155
0.920425
0.86963
0.9113
0.898255
0.92539
0.94751
0.93477
0.891795
0.945535
0.79492
0.90188
0.857425
0.89839
0.92102
0.895105
0.90704
0.880175
0.92229
0.88733
0.848755
0.943175
0.853625
0.845115
0.893725
0.92595
0.609105
0.837375
0.94889
0.787745
0.10762
0.739235
0.298825
0.76255
0.709915
0.85051
0.863095
0.92672
0.924695
0.72434
0.36724
0.82898
0.59961
0.588745
0.720505
0.582425
0.04141
0.66201
0.498045
0.63887
0.85151
0.73853
0.6125
0.83838
0.76399
0.56377
0.55195
0.641455
0.85376
0.685525
0.53115
0.724215
0.78589
0.86008
0.7822
0.738135
0.81077
0.889945
0.869165
0.873905
0.803445
0.861815
0.916695
0.92938
0.91404
0.833425
0.838355
0.64934
0.92334
0.931885
0.92539
0.81453
0.94734
0.920165
0.859645
0.943675
0.929615
0.405955
0.781475
0.88325
0.860795
0.876665
0.913645
0.83657
0.898565
0.90872
0.868015
0.88678
0.94539
0.93792
0.75305
0.90283
0.89763
0.74414
0.913065
0.936515
0.792335
0.743775
0.8251
0.83596
0.804855
0.81144
0.84788
0.707475
0.30498
0.927905
0.61577
0.92725
0.78623
0.77639
0.77461
0.78433
0.883155
0.939355
0.94773
0.94336
0.851675
0.877535
0.916575
0.93717
0.94718
0.784375
0.92079
0.947325
0.79314
0.92905
0.88003
0.872165
0.72488
0.92012
0.66494
0.772855
0.87257
0.69163
0.940395
0.93533
0.8542
0.87156
0.85499
0.864795
0.870945
0.80751
0.700025
0.819015
0.93601
0.90006
0.926755
0.80193
0.67461
0.886415
0.897705
0.922765
0.905495
0.942505
0.90431
0.72749
0.901855
0.916115
0.926575
0.94614
0.78145
0.77224
0.80083
0.93318
0.92793
0.88196
0.902645
0.78286
0.8887
0.764255
0.83152
0.938185
0.923805
0.870555
0.938755
0.69888
0.64873
0.898765
0.91404
0.799705
0.224465
0.534325
0.511765
0.847755
0.417385
0.47534
0.346485
0.33506
0.9422
0.37847
0.558695
0.94053
0.420115
0.408985
0.2395
0.307715
0.881545
0.60166
0.777415
0.512405
0.725295
0.537795
0.25986
0.60078
0.402195
0.36636
0.398635
0.304785
0.36211
0.648
0.887895
0.933005
0.93214
0.839865
0.93132
0.91492
0.751005
0.81221

## Sheet: Fig_6A
Figure 6A
Compound Name	Compound Occurance
Carfilzomib	53
NSC-319726	35
Sepantronium bromide	27
RGB-286147	26
Panobinostat	24
Dinaciclib (SCH727965)	23
Bortezomib	22
BI-2536	22
Oprozomib	21
CAY-10581	21

## Sheet: Fig_6B
Figure 6B
MoA Name	MoA Occurance
Proteasome	113
PLK1	68
HDAC	36
CDK1,2,5,9	35
mut-p53	35
Survivin	27
CDK1,2,3,7,9	26
IDO	21
Wee1	20
ITK	20

[truncated: 13 more sheets: Fig_7, Fig_S1A, Fig_S1B, Fig_S2A, Fig_S2B, Fig_S3A, Fig_S3B, Fig_S4, Fig_S5, Fig_S6, Fig_S7, Fig_S8, Fig_S9]
